# Supplementary material for: A pilot study of ex-vivo MRI-PDFF of donor livers for assessment of steatosis and predicting early graft dysfunction
Source: PLoS One. 2020 May 14;15(5):e0232006. doi: 10.1371/journal.pone.0232006 (PMC7224456; doi:10.1371/journal.pone.0232006)
Supplement: S1 Table — (XLS) [file pone.0232006.s008.xls]

## Sheet: min_data
ID	Macrost_ext_path	Microst_ext_path	Macrost_int_path1	Microst_int_path1	Macrost_int_path2	Microst_int_path2	AI	AII	AIII	AIVa	AIVb	AV	AVI	AVII	AVIII	BI	BII	BIII	BIVa	BIVb	BV	BVI	BVII	BVIII	mean_PDFF	EAD
1	40	50	20	50	15	50	12.71	11.73	14.89	12.95	15.34	16.28	16.18	13.29	13.09	10.66	14.73	11.01	10.16	14.1	15.31	11.64	11.7	13.12	13.27	1
2	40	0	20	20	15	20	10.23	6.73	7.29	9.35	8.28	10.33	11.33	7.99	9.29	8.16	8.96	9.37	9.74	9.76	7.89	5.72	5.83	7.94	8.57	1
3	0	0	0	0	0	0	4.07	5.74	3.4	5.51	3.07	3.71	4.37	3.18	3.46	7.54	6.75	3.34	5.13	3.47	3.35	3.63	5.34	2.85	4.33	0
4	0	0	0	0	0	0	5.77	3.77	3.45	4.6	3.08	7.27	5.38	3.78	4.15	6.33	3.49	2.88	5.26	3.5	3.44	4.32	8.09	3.81	4.58	0
5	2	0	5	20	5	10	5.28	3.59	7.43	5.98	4.66	3.21	5.28	4.08	4.8	3.54	5.36	6.39	5.43	3.65	4.94	1.32	4.78	5.61	4.74	0
6	5	0					3.74	3.52	4.18	3.4	2.44	3.97	3.9	6.62	3.86	5.75	2.81	6	6.88	2.23	6.24	3.38	4.23	5.56	4.38	0
7	30	5	5	20	5	20	12.17	10.42	11.29	11.85	13.63	11.85	8.33	8.43	11.18	9.24	10.8	10.56	12.22	10.31	11.86	8.5	10.79	11.04	10.81	0
9	0	0					2.29	2.97	3.52	2.83	4.72	4.09	4.5	2.79	2.61	2	3.66	5.11	2.8	2.68	3.71	4.08	5.66	4.14	3.57	0
12	5	20	5	20	5	20	5.8	5.81	4.33	7.7	6.54	8.55	8.18	9.73	9.05	6.25	6.87	4.42	7.2	6.68	8.06	6	8.16	8.04	7.08	1
13	0	0	0	0	0	0	4.35	4.59	3.99	2.97	3.28	4.4	5.46	3.26	3.65	2.02	5.48	3.04	5.81	3.98	2.61	3.05	6.6	3.76	4.02	1
14	0	0	0	0	0	0	2.82	3.91	4.63	4.63	3.74	5.05	5.63	4.45	5.07	4.28	4.71	5.96	4.66	3.12	4.91	5.86	4.57	3.96	4.56	0
15	0	0	0	0	0	0	7.23	4.14	4.58	5.66	5.58	5.31	5.15	3.96	4.58	4.48	3.71	3	4.63	3.61	3.93	3.3	2.71	6	4.53	0
16	1	0	0	0	0	0	6.14	2.22	3.84	2.95	1.99	1.37	3.94	5.26	2.29	3.77	3.5	3.8	1.66	2.44	6.27	6.86	4.36	0.78	3.53	0
17	0	0					5.68	4.4	3.86	4.05	3.31	5.38	4.49	5.53	3.74	5.65	5.19	4.64	5.45	2.14	4	3.76	6.31	2.3	4.44	0
18	20	30	30	40	15	50	4.5	7.32	6.98	10.6	9.49	10.95	7.25	9.15	8.72	7.61	7.2	5.8	9.24	7	10.79	6.66	9.33	10.35	8.28	1
19	0	5	5	20	5	30	3	7.43	9.15	5.48	5.44	5.62	6.32	4.73	6.37	5.05	3.69	5.92	2.95	6.53	4.97	5.38	4.57	5.66	5.46	0
20	30	5	0	20	0	20	9.81	9.75	7.46	6.44	8.44	7.33	7.87	7.96	7.08	5.88	7.69	9.54	4.87	8.03	9.53	11.26	8.74	6.05	7.99	0
21	0	0	0	0	0	0	4.59	4.11	3.33	2.89	2.16	2.25	1.61	3.08	3.28	2.85	6.3	3.5	3	2.1	2.3	6.78	5.31	3.08	3.47	1
22	10	5	0	0	0	0	6.35	3.4	7.98	5	4.12	5.09	5.26	2.81	5.18	5.29	5.28	2.5	5.96	5.7	4.24	5.48	4.33	3.33	4.85	0
23	50	30	20	50	20	50	12.6	12.33	8.32	15.06	12.68	12.66	7.89	10.63	10.02	13.61	8.35	11.8	11.92	9.68	12.7	10.64	14.5	12.12	11.53	1
24	0	0					4.58	7.04	5.23	5.25	5.37	5.34	4.83	5.8	6.58	3.33	1.68	3.46	5.91	5.55	6.52	5.59	5.54	7.8	5.3	0
25	30	0	0	0	0	0	7.72	7.55	8.97	7.64	9.98	9.77	6.72	7.4	8.1	4.6	4.27	8.11	5	10.93	10.61	4.42	7.19	7.31	7.58	0
26	0	0	0	0	0	0	6.66	8.62	7.62	8.22	6.53	6.85	9.27	10.67	8.62	8.13	10.05	6.6	3.62	7.63	9.5	10.91	9.37	8.53	8.19	0
27	0	0	0	0	0	0	3.62	2.61	4.15	4.38	2.87	4.57	1.94	4.22	3.64	0.65	4.48	3.67	2.62	6	3.05	7.25	5.1	5.65	3.92	0
29	1	0	0	10	0	10	6.46	6.94	6.89	8.22	8.06	6.41	7.24	7.77	8.46	2.08	6.11	8	7.95	9.19	9.67	8	8.24	8.16	7.44	0
30	5	5					6.99	5.25	5.21	5.99	7.57	5.08	7	5.3	4.7	5.18	9.07	7.81	3.75	8.65	5.44	5.67	3.71	6.14	6.03	0
31	2	22	10	30	10	25	10.95	11.23	9.69	10.56	10.35	11.38	11.44	10.14	12.65	11.15	10.63	9.23	10.61	7.67	11.76	7.52	9.1	6.75	10.16	0
33	0	0	0	0	0	0	5.32	5.45	4.95	7	5.57	3.04	5.65	5.23	4.96	7.21	9.48	3.94	7.08	6.56	6.65	6.45	4.84	6.27	5.87	0
Macrost_ext_path	Macrosteatosis read out by external pathologist
Microst_ext_path	Microsteatosis read out by the external pathologist
Macrost_int_path1	Macrosteatosis read out by the internal pathologist #1
Microst_int_path1	Microsteatosis read out by the internal pathologist #1
Macrost_int_path2	Macrosteatosis read out by the internal pathologist #2
Microst_int_path2	Microsteatosis read out by the internal pathologist #2
AI-AVIII	PDFF values read out by Radiologist#1
BI-BVIII	PDFF values read out by Radiologist#2
EAD	Eraly allograft dysfunction
